# Supplementary material for: The Impact of the COVID-19 Pandemic on Influenza Vaccination Attitudes and Actions in Spain’s Adult Population
Source: Vaccines (Basel). 2023 Sep 23;11(10):1514. doi: 10.3390/vaccines11101514 (PMC10611015; doi:10.3390/vaccines11101514)
Supplement: Supplementary file 1 [file vaccines-11-01514-s001.zip]

Archive with 4 entries (4 files):
- Questionnaire - 2021 - EN.pdf
- Questionnaire - 2021 - ES.pdf
- Questionnaire - 2022 - EN.pdf
- Questionnaire - 2022 - ES.pdf
